# Supplementary material for: An Efficient and Easy-to-Use Network-Based Integrative Method of Multi-Omics Data for Cancer Genes Discovery
Source: Front Genet. 2021 Jan 8;11:613033. doi: 10.3389/fgene.2020.613033 (PMC7820902; doi:10.3389/fgene.2020.613033)
Supplement: Supplementary Table 2 — The log-rank P-value of tumor stratification for each method in six datasets. [file Table_2.XLS]

## Sheet: TCGA-LIHC
TCGA-LIHC Top50 Genes						Top50 Genes of Four Methods
Gene	Number of Methods	List of Methods	Known Cancer Genes	Freq		Gene	Number of Methods	List of Methods	Known Cancer Genes	Freq
TP53	4	MinNetRank,DawnRank,NetICS,Freq	CGC	0.283747		TP53	4	MinNetRank,DawnRank,NetICS,Freq	CGC	0.283747
CTNNB1	4	MinNetRank,DawnRank,NetICS,Freq	CGC	0.239669		CTNNB1	4	MinNetRank,DawnRank,NetICS,Freq	CGC	0.239669
SP1	1	MinNetRank	-	0.00826446		SP1	1	MinNetRank	-	0.00826446
JUN	2	MinNetRank,NetICS	CGC	0.00275482		JUN	2	MinNetRank,NetICS	CGC	0.00275482
RAC1	2	MinNetRank,NetICS	CGC	0		RAC1	2	MinNetRank,NetICS	CGC	NA
SRC	2	MinNetRank,NetICS	CGC	0.00826446		SRC	2	MinNetRank,NetICS	CGC	0.00826446
GRB2	2	MinNetRank,NetICS	-	0		GRB2	2	MinNetRank,NetICS	-	NA
MAPK14	2	MinNetRank,NetICS	-	0.00275482		MAPK14	2	MinNetRank,NetICS	-	0.00275482
PIK3R1	2	MinNetRank,NetICS	CGC	0.0110193		PIK3R1	2	MinNetRank,NetICS	CGC	0.0110193
EP300	3	MinNetRank,DawnRank,NetICS	CGC	0.0247934		EP300	3	MinNetRank,DawnRank,NetICS	CGC	0.0247934
FYN	2	MinNetRank,NetICS	-	0.00275482		FYN	2	MinNetRank,NetICS	-	0.00275482
CREBBP	2	MinNetRank,NetICS	CGC	0.0165289		CREBBP	2	MinNetRank,NetICS	CGC	0.0165289
MAPK3	2	MinNetRank,NetICS	-	0		MAPK3	2	MinNetRank,NetICS	-	NA
MAPK1	2	MinNetRank,NetICS	CGC	0.00826446		MAPK1	2	MinNetRank,NetICS	CGC	0.00826446
PIK3CA	3	MinNetRank,DawnRank,NetICS	CGC	0.0330579		PIK3CA	3	MinNetRank,DawnRank,NetICS	CGC	0.0330579
RHOA	2	MinNetRank,NetICS	CGC	0		RHOA	2	MinNetRank,NetICS	CGC	NA
EGFR	2	MinNetRank,DawnRank	CGC	0.0192837		EGFR	2	MinNetRank,DawnRank	CGC	0.0192837
AKT1	2	MinNetRank,NetICS	CGC	0		AKT1	2	MinNetRank,NetICS	CGC	NA
NFKB1	2	MinNetRank,NetICS	-	0.00550964		NFKB1	2	MinNetRank,NetICS	-	0.00550964
ACTB	2	MinNetRank,NetICS	-	0		ACTB	2	MinNetRank,NetICS	-	NA
GNB1	2	MinNetRank,NetICS	-	0.00550964		GNB1	2	MinNetRank,NetICS	-	0.00550964
MYC	2	MinNetRank,NetICS	CGC	0.00275482		MYC	2	MinNetRank,NetICS	CGC	0.00275482
RELA	2	MinNetRank,NetICS	-	0.00826446		RELA	2	MinNetRank,NetICS	-	0.00826446
PRKCA	1	MinNetRank	-	0.00550964		PRKCA	1	MinNetRank	-	0.00550964
ARRB2	2	MinNetRank,NetICS	-	0		ARRB2	2	MinNetRank,NetICS	-	NA
CREB1	1	MinNetRank	CGC	0		CREB1	1	MinNetRank	CGC	NA
ESR1	1	MinNetRank	CGC	0.0110193		ESR1	1	MinNetRank	CGC	0.0110193
AR	1	MinNetRank	CGC	0.00826446		AR	1	MinNetRank	CGC	0.00826446
ITGB1	2	MinNetRank,NetICS	-	0.00275482		ITGB1	2	MinNetRank,NetICS	-	0.00275482
GNGT1	2	MinNetRank,NetICS	-	0		GNGT1	2	MinNetRank,NetICS	-	NA
ACTG1	2	MinNetRank,NetICS	-	0.00275482		ACTG1	2	MinNetRank,NetICS	-	0.00275482
RAC2	1	MinNetRank	-	0.00275482		RAC2	1	MinNetRank	-	0.00275482
HRAS	2	MinNetRank,NetICS	CGC	0		HRAS	2	MinNetRank,NetICS	CGC	NA
STAT3	2	MinNetRank,NetICS	CGC	0.0110193		STAT3	2	MinNetRank,NetICS	CGC	0.0110193
HDAC1	2	MinNetRank,NetICS	-	0		HDAC1	2	MinNetRank,NetICS	-	NA
SHC1	1	MinNetRank	-	0.00826446		SHC1	1	MinNetRank	-	0.00826446
ERBB3	1	MinNetRank	CGC	0.0137741		ERBB3	1	MinNetRank	CGC	0.0137741
SMAD3	1	MinNetRank	CGC	0.00826446		SMAD3	1	MinNetRank	CGC	0.00826446
SMAD4	2	MinNetRank,NetICS	CGC	0.0110193		SMAD4	2	MinNetRank,NetICS	CGC	0.0110193
SOS1	3	MinNetRank,DawnRank,NetICS	-	0.0192837		SOS1	3	MinNetRank,DawnRank,NetICS	-	0.0192837
CDC2	1	MinNetRank	-	0		CDC2	1	MinNetRank	-	NA
FOS	2	MinNetRank,NetICS	-	0.00275482		FOS	2	MinNetRank,NetICS	-	0.00275482
PRKCB	1	MinNetRank	-	0.00826446		PRKCB	1	MinNetRank	-	0.00826446
CDC42	2	MinNetRank,NetICS	-	0.00275482		CDC42	2	MinNetRank,NetICS	-	0.00275482
MAPK8	2	MinNetRank,NetICS	-	0		MAPK8	2	MinNetRank,NetICS	-	NA
PTK2	2	MinNetRank,NetICS	-	0.0165289		PTK2	2	MinNetRank,NetICS	-	0.0165289
PAK1	1	MinNetRank	-	0.00275482		PAK1	1	MinNetRank	-	0.00275482
ACTC1	1	MinNetRank	-	0.0110193		ACTC1	1	MinNetRank	-	0.0110193
ACTA1	1	MinNetRank	-	0		ACTA1	1	MinNetRank	-	NA
RAC3	1	MinNetRank	-	0.00275482		RAC3	1	MinNetRank	-	0.00275482
						ALB	2	DawnRank,Freq	-	0.110193
						APOB	2	DawnRank,Freq	-	0.0936639
						PRKDC	2	DawnRank,Freq	-	0.0606061
						AXIN1	2	DawnRank,Freq	CGC	0.077135
						LRP1	2	DawnRank,Freq	-	0.0550964
						RB1	2	DawnRank,Freq	CGC	0.0550964
						LRP2	1	DawnRank	-	0.0440771
						LAMA1	1	DawnRank	-	0.046832
						FN1	1	DawnRank	-	0.0385675
						HTT	1	DawnRank	-	0.0440771
						APC	1	DawnRank	CGC	0.0358127
						RPS6KA3	1	DawnRank	-	0.046832
						FGA	1	DawnRank	-	0.0330579
						TSC2	1	DawnRank	CGC	0.0330579
						RELN	1	DawnRank	-	0.030303
						IGF1R	1	DawnRank	-	0.030303
						JAK1	1	DawnRank	CGC	0.0275482
						GLI2	1	DawnRank	-	0.0385675
						SMARCA4	1	DawnRank	CGC	0.0275482
						KIT	1	DawnRank	CGC	0.0275482
						LAMA5	1	DawnRank	-	0.0275482
						RASA1	1	DawnRank	-	0.0247934
						TTN	2	DawnRank,Freq	-	0.250689
						NCOR2	1	DawnRank	CGC	0.030303
						PLCB1	1	DawnRank	-	0.0275482
						HSPG2	1	DawnRank	-	0.0220386
						NOS1	1	DawnRank	-	0.0330579
						TLN1	1	DawnRank	-	0.0192837
						GLI3	1	DawnRank	-	0.030303
						IL6ST	1	DawnRank	CGC	0.030303
						RXRB	1	DawnRank	-	0.0192837
						HGF	1	DawnRank	-	0.0220386
						C3	1	DawnRank	-	0.0275482
						PTPRC	1	DawnRank	CGC	0.0220386
						PTEN	1	DawnRank	CGC	0.0220386
						ITGB4	1	DawnRank	-	0.0192837
						KDR	1	DawnRank	CGC	0.0192837
						LAMA3	1	DawnRank	-	0.0220386
						ITGAD	1	DawnRank	-	0.0220386
						LAMA2	1	DawnRank	-	0.0220386
						PGR	1	DawnRank	-	0.0192837
						TEK	1	DawnRank	-	0.0192837
						CPS1	1	DawnRank	-	0.0220386
						SF3B1	1	DawnRank	CGC	0.0247934
						GNG2	1	NetICS	-	NA
						GNAI1	1	NetICS	-	0.00550964
						RPS27A	1	NetICS	-	NA
						GNAI2	1	NetICS	-	NA
						UBA52	1	NetICS	-	0.00275482
						GNAI3	1	NetICS	-	0.00275482
						UBB	1	NetICS	-	NA
						UBC	1	NetICS	-	0.00275482
						PRKACA	1	NetICS	CGC	0.00550964
						PLCG1	1	NetICS	CGC	0.0137741
						GNAT3	1	NetICS	-	0.00826446
						PTPN11	1	NetICS	CGC	0.00826446
						PIK3R2	1	NetICS	-	0.00826446
						GNAQ	1	NetICS	CGC	0.00275482
						NTRK1	1	NetICS	CGC	0.0110193
						PIK3CB	1	NetICS	CGC	0.00826446
						Gene	1	Freq	-	NA
						MUC16	1	Freq	-	0.162534
						PCLO	1	Freq	-	0.107438
						RYR2	1	Freq	-	0.0964187
						MUC4	1	Freq	-	0.0964187
						ABCA13	1	Freq	-	0.0936639
						OBSCN	1	Freq	-	0.0798898
						LRP1B	1	Freq	CGC	0.0798898
						FLG	1	Freq	-	0.0798898
						CSMD3	1	Freq	-	0.0798898
						XIRP2	1	Freq	-	0.077135
						HMCN1	1	Freq	-	0.0716253
						ARID1A	1	Freq	CGC	0.0716253
						CACNA1E	1	Freq	-	0.0688705
						USH2A	1	Freq	-	0.0661157
						SPTA1	1	Freq	-	0.0661157
						RYR1	1	Freq	-	0.0661157
						FAT3	1	Freq	-	0.0633609
						DNAH7	1	Freq	-	0.0606061
						CCDC168	1	Freq	-	0.0606061
						ADGRV1	1	Freq	-	0.0606061
						RYR3	1	Freq	-	0.0578512
						CUBN	1	Freq	-	0.0578512
						CSMD1	1	Freq	-	0.0578512
						WDR87	1	Freq	-	0.0550964
						SDK1	1	Freq	-	0.0550964
						BAP1	1	Freq	CGC	0.0550964
						ARID2	1	Freq	CGC	0.0550964
						PKHD1L1	1	Freq	-	0.0523416
						PCDH15	1	Freq	-	0.0523416
						KMT2D	1	Freq	CGC	0.0523416
						FREM2	1	Freq	-	0.0523416
						FRAS1	1	Freq	-	0.0523416
						EYS	1	Freq	-	0.0523416
						DOCK2	1	Freq	-	0.0523416
						DNAH5	1	Freq	-	0.0523416
						PTPRQ	1	Freq	-	0.0495868
						PRUNE2	1	Freq	-	0.0495868
						PREX2	1	Freq	CGC	0.0495868
						MYT1L	1	Freq	-	0.0495868

## Sheet: LIRI-LIHC
LIRI-LIHC Top50 Genes						Top50 Genes of Four Methods
Gene	Number of Methods	List of Methods	Known Cancer Genes	Freq		Gene	Number of Methods	List of Methods	Known Cancer Genes	Freq
CTNNB1	4	MinNetRank,DawnRank,NetICS,Freq	CGC	0.248062		CTNNB1	4	MinNetRank,DawnRank,NetICS,Freq	CGC	0.248062
TP53	4	MinNetRank,DawnRank,NetICS,Freq	CGC	0.310078		TP53	4	MinNetRank,DawnRank,NetICS,Freq	CGC	0.310078
SP1	1	MinNetRank	-	0		SP1	1	MinNetRank	-	NA
JUN	2	MinNetRank,NetICS	CGC	0.00387597		JUN	2	MinNetRank,NetICS	CGC	0.00387597
RAC1	2	MinNetRank,NetICS	CGC	0.0116279		RAC1	2	MinNetRank,NetICS	CGC	0.0116279
SRC	2	MinNetRank,NetICS	CGC	0.00387597		SRC	2	MinNetRank,NetICS	CGC	0.00387597
MAPK14	2	MinNetRank,NetICS	-	0		MAPK14	2	MinNetRank,NetICS	-	NA
EP300	3	MinNetRank,DawnRank,NetICS	CGC	0.0271318		EP300	3	MinNetRank,DawnRank,NetICS	CGC	0.0271318
PIK3R1	2	MinNetRank,NetICS	CGC	0.00387597		PIK3R1	2	MinNetRank,NetICS	CGC	0.00387597
FYN	2	MinNetRank,NetICS	-	0		FYN	2	MinNetRank,NetICS	-	NA
GRB2	2	MinNetRank,NetICS	-	0		GRB2	2	MinNetRank,NetICS	-	NA
MAPK3	2	MinNetRank,NetICS	-	0		MAPK3	2	MinNetRank,NetICS	-	NA
CREBBP	2	MinNetRank,NetICS	CGC	0.0116279		CREBBP	2	MinNetRank,NetICS	CGC	0.0116279
NFKB1	2	MinNetRank,NetICS	-	0.00387597		NFKB1	2	MinNetRank,NetICS	-	0.00387597
RHOA	2	MinNetRank,NetICS	CGC	0.00775194		RHOA	2	MinNetRank,NetICS	CGC	0.00775194
MAPK1	2	MinNetRank,NetICS	CGC	0.00387597		MAPK1	2	MinNetRank,NetICS	CGC	0.00387597
AKT1	2	MinNetRank,NetICS	CGC	0		AKT1	2	MinNetRank,NetICS	CGC	NA
EGFR	1	MinNetRank	CGC	0.00387597		EGFR	1	MinNetRank	CGC	0.00387597
MYC	2	MinNetRank,NetICS	CGC	0		MYC	2	MinNetRank,NetICS	CGC	NA
PIK3CA	3	MinNetRank,DawnRank,NetICS	CGC	0.0193798		PIK3CA	3	MinNetRank,DawnRank,NetICS	CGC	0.0193798
ACTB	2	MinNetRank,NetICS	-	0.00387597		ACTB	2	MinNetRank,NetICS	-	0.00387597
RELA	2	MinNetRank,NetICS	-	0		RELA	2	MinNetRank,NetICS	-	NA
ARRB2	2	MinNetRank,NetICS	-	0.00387597		ARRB2	2	MinNetRank,NetICS	-	0.00387597
GNB1	2	MinNetRank,NetICS	-	0.00775194		GNB1	2	MinNetRank,NetICS	-	0.00775194
CREB1	1	MinNetRank	CGC	0.00387597		CREB1	1	MinNetRank	CGC	0.00387597
ESR1	1	MinNetRank	CGC	0.00775194		ESR1	1	MinNetRank	CGC	0.00775194
HDAC1	2	MinNetRank,NetICS	-	0		HDAC1	2	MinNetRank,NetICS	-	NA
PRKCA	1	MinNetRank	-	0		PRKCA	1	MinNetRank	-	NA
SMAD4	2	MinNetRank,NetICS	CGC	0.0116279		SMAD4	2	MinNetRank,NetICS	CGC	0.0116279
RAC2	1	MinNetRank	-	0.00775194		RAC2	1	MinNetRank	-	0.00775194
AR	1	MinNetRank	CGC	0.00387597		AR	1	MinNetRank	CGC	0.00387597
SMAD3	1	MinNetRank	CGC	0.0116279		SMAD3	1	MinNetRank	CGC	0.0116279
STAT3	2	MinNetRank,NetICS	CGC	0.00775194		STAT3	2	MinNetRank,NetICS	CGC	0.00775194
ACTG1	2	MinNetRank,NetICS	-	0		ACTG1	2	MinNetRank,NetICS	-	NA
HRAS	2	MinNetRank,NetICS	CGC	0		HRAS	2	MinNetRank,NetICS	CGC	NA
CDC2	1	MinNetRank	-	0		CDC2	1	MinNetRank	-	NA
ITGB1	2	MinNetRank,NetICS	-	0.00387597		ITGB1	2	MinNetRank,NetICS	-	0.00387597
CDC42	2	MinNetRank,NetICS	-	0.00387597		CDC42	2	MinNetRank,NetICS	-	0.00387597
GNGT1	2	MinNetRank,NetICS	-	0.00387597		GNGT1	2	MinNetRank,NetICS	-	0.00387597
ERBB3	2	MinNetRank,DawnRank	CGC	0.0232558		ERBB3	2	MinNetRank,DawnRank	CGC	0.0232558
FOS	2	MinNetRank,NetICS	-	0		FOS	2	MinNetRank,NetICS	-	NA
SOS1	2	MinNetRank,NetICS	-	0.00775194		SOS1	2	MinNetRank,NetICS	-	0.00775194
PAK1	2	MinNetRank,DawnRank	-	0.0155039		PAK1	2	MinNetRank,DawnRank	-	0.0155039
PTK2	3	MinNetRank,DawnRank,NetICS	-	0.0193798		PTK2	3	MinNetRank,DawnRank,NetICS	-	0.0193798
SHC1	1	MinNetRank	-	0		SHC1	1	MinNetRank	-	NA
MAPK8	2	MinNetRank,NetICS	-	0.00775194		MAPK8	2	MinNetRank,NetICS	-	0.00775194
CDH1	1	MinNetRank	CGC	0		CDH1	1	MinNetRank	CGC	NA
ACTA1	1	MinNetRank	-	0		ACTA1	1	MinNetRank	-	NA
SP3	1	MinNetRank	-	0.0116279		SP3	1	MinNetRank	-	0.0116279
RAC3	1	MinNetRank	-	0.00387597		RAC3	1	MinNetRank	-	0.00387597
						ALB	2	DawnRank,Freq	-	0.135659
						APOB	2	DawnRank,Freq	-	0.116279
						TTN	2	DawnRank,Freq	-	0.282946
						TRRAP	2	DawnRank,Freq	CGC	0.0503876
						LRP2	1	DawnRank	-	0.0465116
						APC	1	DawnRank	CGC	0.0465116
						LAMA1	1	DawnRank	-	0.0387597
						RB1	1	DawnRank	CGC	0.0465116
						PRKDC	1	DawnRank	-	0.0387597
						AXIN1	2	DawnRank,Freq	CGC	0.0581395
						LAMA2	1	DawnRank	-	0.0426357
						RPS6KA3	1	DawnRank	-	0.0426357
						NFE2L2	1	DawnRank	CGC	0.0426357
						PTPRC	1	DawnRank	CGC	0.0348837
						VAV3	1	DawnRank	-	0.0348837
						FGA	1	DawnRank	-	0.0271318
						HTT	1	DawnRank	-	0.0271318
						LRP1	1	DawnRank	-	0.0232558
						FGG	1	DawnRank	-	0.0232558
						PTEN	1	DawnRank	CGC	0.0310078
						RELN	1	DawnRank	-	0.0310078
						LAMA3	1	DawnRank	-	0.0271318
						TSC1	1	DawnRank	CGC	0.0310078
						SF3B1	1	DawnRank	CGC	0.0271318
						SETDB1	2	DawnRank,Freq	-	0.0465116
						ROCK1	1	DawnRank	-	0.0232558
						PLCB1	1	DawnRank	-	0.0271318
						RANBP2	1	DawnRank	CGC	0.0271318
						HSPG2	1	DawnRank	-	0.0232558
						TOP2B	1	DawnRank	-	0.0271318
						WASL	1	DawnRank	-	0.0232558
						CYP2E1	1	DawnRank	-	0.0193798
						FN1	1	DawnRank	-	0.0232558
						TBP	1	DawnRank	-	0.0193798
						IGF1R	1	DawnRank	-	0.0310078
						CBL	1	DawnRank	CGC	0.0193798
						PLCB4	1	DawnRank	-	0.0348837
						CYP2C9	1	DawnRank	-	0.0193798
						NCOR1	1	DawnRank	CGC	0.0310078
						COL1A2	1	DawnRank	-	0.0232558
						LPA	1	DawnRank	-	0.0193798
						TSC2	1	DawnRank	CGC	0.0232558
						VCL	1	DawnRank	-	0.0155039
						GNG2	1	NetICS	-	0.00775194
						RPS27A	1	NetICS	-	0.0116279
						GNAI1	1	NetICS	-	0.00775194
						UBA52	1	NetICS	-	0.00775194
						GNAI2	1	NetICS	-	0.00387597
						UBB	1	NetICS	-	NA
						GNAI3	1	NetICS	-	0.00387597
						UBC	1	NetICS	-	0.0155039
						PRKACA	1	NetICS	CGC	0.0155039
						PLCG1	1	NetICS	CGC	0.00775194
						GNAT3	1	NetICS	-	0.00387597
						PIK3CB	1	NetICS	CGC	0.00775194
						NTRK1	1	NetICS	CGC	0.0116279
						PIK3R2	1	NetICS	-	NA
						ARRB1	1	NetICS	-	NA
						PTPN11	1	NetICS	CGC	0.0116279
						Gene	1	Freq	-	NA
						PCLO	1	Freq	-	0.135659
						MUC16	1	Freq	-	0.131783
						LRP1B	1	Freq	CGC	0.0968992
						CSMD3	1	Freq	-	0.0968992
						ARID1A	1	Freq	CGC	0.0968992
						EYS	1	Freq	-	0.0891473
						XIRP2	1	Freq	-	0.0852713
						MUC19	1	Freq	-	0.0852713
						ARID2	1	Freq	CGC	0.0852713
						GPR98	1	Freq	-	0.0813953
						DST	1	Freq	-	0.0813953
						RYR2	1	Freq	-	0.0736434
						ABCA13	1	Freq	-	0.0736434
						NBEA	1	Freq	-	0.0697674
						HMCN1	1	Freq	-	0.0697674
						DNAH7	1	Freq	-	0.0697674
						ZFPM2	1	Freq	-	0.0620155
						USH2A	1	Freq	-	0.0620155
						FSIP2	1	Freq	-	0.0620155
						FLG	1	Freq	-	0.0620155
						COL11A1	1	Freq	-	0.0620155
						PDE4DIP	1	Freq	CGC	0.0581395
						OBSCN	1	Freq	-	0.0581395
						MUC17	1	Freq	-	0.0581395
						FBN2	1	Freq	-	0.0581395
						DNAH8	1	Freq	-	0.0581395
						SYNE1	1	Freq	-	0.0542636
						NEB	1	Freq	-	0.0542636
						DCC	1	Freq	-	0.0542636
						CSMD2	1	Freq	-	0.0542636
						AHNAK	1	Freq	-	0.0542636
						SYNE2	1	Freq	-	0.0503876
						HERC2	1	Freq	-	0.0503876
						FAT3	1	Freq	-	0.0503876
						DNAH17	1	Freq	-	0.0503876
						CTNNA2	1	Freq	-	0.0503876
						CSMD1	1	Freq	-	0.0503876
						COL6A5	1	Freq	-	0.0503876
						BIRC6	1	Freq	-	0.0503876
						VCAN	1	Freq	-	0.0465116

## Sheet: TCGA-STAD
TCGA-STAD Top50 Genes						Top50 Genes of Four Methods
Gene	Number of Methods	List of Methods	Known Cancer Genes	Freq		Gene	Number of Methods	List of Methods	Known Cancer Genes	Freq
TP53	4	MinNetRank,DawnRank,NetICS,Freq	CGC	0.457666		TP53	4	MinNetRank,DawnRank,NetICS,Freq	CGC	0.457666
CTNNB1	3	MinNetRank,DawnRank,NetICS	CGC	0.0663616		CTNNB1	3	MinNetRank,DawnRank,NetICS	CGC	0.0663616
SP1	1	MinNetRank	-	0.0160183		SP1	1	MinNetRank	-	0.0160183
JUN	2	MinNetRank,NetICS	CGC	0.01373		JUN	2	MinNetRank,NetICS	CGC	0.01373
RAC1	2	MinNetRank,NetICS	CGC	0.00228833		RAC1	2	MinNetRank,NetICS	CGC	0.00228833
SRC	2	MinNetRank,NetICS	CGC	0.00686499		SRC	2	MinNetRank,NetICS	CGC	0.00686499
GRB2	2	MinNetRank,NetICS	-	0.00686499		GRB2	2	MinNetRank,NetICS	-	0.00686499
FYN	2	MinNetRank,NetICS	-	0.020595		FYN	2	MinNetRank,NetICS	-	0.020595
EP300	3	MinNetRank,DawnRank,NetICS	CGC	0.0526316		EP300	3	MinNetRank,DawnRank,NetICS	CGC	0.0526316
MAPK14	2	MinNetRank,NetICS	-	0.00228833		MAPK14	2	MinNetRank,NetICS	-	0.00228833
PIK3R1	2	MinNetRank,NetICS	CGC	0.0320366		PIK3R1	2	MinNetRank,NetICS	CGC	0.0320366
RHOA	2	MinNetRank,NetICS	CGC	0.0457666		RHOA	2	MinNetRank,NetICS	CGC	0.0457666
GNB1	2	MinNetRank,NetICS	-	0.00457666		GNB1	2	MinNetRank,NetICS	-	0.00457666
CREBBP	3	MinNetRank,DawnRank,NetICS	CGC	0.0846682		CREBBP	3	MinNetRank,DawnRank,NetICS	CGC	0.0846682
ARRB2	2	MinNetRank,NetICS	-	0.00686499		ARRB2	2	MinNetRank,NetICS	-	0.00686499
ACTB	2	MinNetRank,NetICS	-	0.020595		ACTB	2	MinNetRank,NetICS	-	0.020595
EGFR	1	MinNetRank	CGC	0.0366133		EGFR	1	MinNetRank	CGC	0.0366133
MAPK3	2	MinNetRank,NetICS	-	0.01373		MAPK3	2	MinNetRank,NetICS	-	0.01373
MAPK1	2	MinNetRank,NetICS	CGC	0.0114416		MAPK1	2	MinNetRank,NetICS	CGC	0.0114416
NFKB1	2	MinNetRank,NetICS	-	0.01373		NFKB1	2	MinNetRank,NetICS	-	0.01373
PIK3CA	4	MinNetRank,DawnRank,NetICS,Freq	CGC	0.157895		PIK3CA	4	MinNetRank,DawnRank,NetICS,Freq	CGC	0.157895
AKT1	2	MinNetRank,NetICS	CGC	0.00915332		AKT1	2	MinNetRank,NetICS	CGC	0.00915332
GNGT1	2	MinNetRank,NetICS	-	0.00915332		GNGT1	2	MinNetRank,NetICS	-	0.00915332
ACTG1	2	MinNetRank,NetICS	-	0.00457666		ACTG1	2	MinNetRank,NetICS	-	0.00457666
CREB1	1	MinNetRank	CGC	0.00915332		CREB1	1	MinNetRank	CGC	0.00915332
RELA	2	MinNetRank,NetICS	-	0.0160183		RELA	2	MinNetRank,NetICS	-	0.0160183
MYC	2	MinNetRank,NetICS	CGC	0.0183066		MYC	2	MinNetRank,NetICS	CGC	0.0183066
RAC2	1	MinNetRank	-	0.00457666		RAC2	1	MinNetRank	-	0.00457666
SMAD4	3	MinNetRank,DawnRank,NetICS	CGC	0.0800915		SMAD4	3	MinNetRank,DawnRank,NetICS	CGC	0.0800915
PRKCA	1	MinNetRank	-	0.020595		PRKCA	1	MinNetRank	-	0.020595
ACTC1	1	MinNetRank	-	0.00915332		ACTC1	1	MinNetRank	-	0.00915332
AR	2	MinNetRank,DawnRank	CGC	0.0480549		AR	2	MinNetRank,DawnRank	CGC	0.0480549
HDAC1	2	MinNetRank,NetICS	-	0.00915332		HDAC1	2	MinNetRank,NetICS	-	0.00915332
ITGB1	2	MinNetRank,NetICS	-	0.0251716		ITGB1	2	MinNetRank,NetICS	-	0.0251716
ACTA1	1	MinNetRank	-	0.00915332		ACTA1	1	MinNetRank	-	0.00915332
ESR1	1	MinNetRank	CGC	0.0251716		ESR1	1	MinNetRank	CGC	0.0251716
CDC42	2	MinNetRank,NetICS	-	0.00457666		CDC42	2	MinNetRank,NetICS	-	0.00457666
STAT3	1	MinNetRank	CGC	0.0114416		STAT3	1	MinNetRank	CGC	0.0114416
HRAS	1	MinNetRank	CGC	0.00228833		HRAS	1	MinNetRank	CGC	0.00228833
SMAD3	1	MinNetRank	CGC	0.020595		SMAD3	1	MinNetRank	CGC	0.020595
ERBB3	2	MinNetRank,DawnRank	CGC	0.0915332		ERBB3	2	MinNetRank,DawnRank	CGC	0.0915332
SHC1	1	MinNetRank	-	0.0114416		SHC1	1	MinNetRank	-	0.0114416
SOS1	2	MinNetRank,NetICS	-	0.0297483		SOS1	2	MinNetRank,NetICS	-	0.0297483
CDH1	2	MinNetRank,DawnRank	CGC	0.0961098		CDH1	2	MinNetRank,DawnRank	CGC	0.0961098
PAK1	1	MinNetRank	-	0.00915332		PAK1	1	MinNetRank	-	0.00915332
FOS	1	MinNetRank	-	0.00228833		FOS	1	MinNetRank	-	0.00228833
RAC3	1	MinNetRank	-	0.00915332		RAC3	1	MinNetRank	-	0.00915332
PTK2	2	MinNetRank,NetICS	-	0.0251716		PTK2	2	MinNetRank,NetICS	-	0.0251716
MAPK8	2	MinNetRank,NetICS	-	0.01373		MAPK8	2	MinNetRank,NetICS	-	0.01373
PRKCB	1	MinNetRank	-	0.020595		PRKCB	1	MinNetRank	-	0.020595
						TTN	2	DawnRank,Freq	-	0.533181
						TRRAP	1	DawnRank	CGC	0.114416
						APOB	1	DawnRank	-	0.116705
						APC	1	DawnRank	CGC	0.114416
						LAMA1	2	DawnRank,Freq	-	0.1373
						PRKDC	1	DawnRank	-	0.0938215
						RELN	1	DawnRank	-	0.116705
						GLI3	2	DawnRank,Freq	-	0.125858
						LRP2	1	DawnRank	-	0.116705
						RANBP2	1	DawnRank	CGC	0.0823799
						HTT	1	DawnRank	-	0.0640732
						TIAM1	1	DawnRank	-	0.0846682
						ITGB4	1	DawnRank	-	0.0503432
						MYH11	1	DawnRank	CGC	0.0526316
						NCOR2	1	DawnRank	CGC	0.0709382
						RASA1	1	DawnRank	-	0.0549199
						HDAC4	1	DawnRank	-	0.0617849
						MTOR	1	DawnRank	CGC	0.0686499
						HSPG2	1	DawnRank	-	0.0800915
						LAMA2	1	DawnRank	-	0.0892449
						COL1A2	1	DawnRank	-	0.0663616
						TLN1	1	DawnRank	-	0.0549199
						EPHA2	1	DawnRank	-	0.0732265
						PTK2B	1	DawnRank	-	0.0457666
						NCOR1	1	DawnRank	CGC	0.0617849
						KRAS	1	DawnRank	CGC	0.0915332
						TRIO	1	DawnRank	-	0.0961098
						NOTCH1	1	DawnRank	CGC	0.0686499
						ITGAV	1	DawnRank	-	0.0503432
						JAK1	1	DawnRank	CGC	0.0549199
						LRP1	1	DawnRank	-	0.0892449
						MYLK	1	DawnRank	-	0.0640732
						SI	1	DawnRank	-	0.0800915
						ATP4A	1	DawnRank	-	0.0480549
						SMARCA4	1	DawnRank	CGC	0.0572082
						LAMA5	1	DawnRank	-	0.0732265
						ROCK1	1	DawnRank	-	0.0480549
						NCOA2	1	DawnRank	CGC	0.0549199
						TNC	1	DawnRank	-	0.0572082
						PTEN	1	DawnRank	CGC	0.0617849
						TJP1	1	DawnRank	-	0.0526316
						GNG2	1	NetICS	-	0.00228833
						GNAI1	1	NetICS	-	0.00686499
						GNAI2	1	NetICS	-	0.00915332
						GNAI3	1	NetICS	-	0.0183066
						RPS27A	1	NetICS	-	0.00686499
						UBA52	1	NetICS	-	0.00457666
						PRKACA	1	NetICS	CGC	0.01373
						GNAT3	1	NetICS	-	0.00915332
						UBB	1	NetICS	-	0.00915332
						UBC	1	NetICS	-	0.0160183
						GNAL	1	NetICS	-	0.00686499
						PLCG1	1	NetICS	CGC	0.0457666
						GNAQ	1	NetICS	CGC	0.00457666
						GNA15	1	NetICS	-	0.0114416
						NTRK1	1	NetICS	CGC	0.02746
						GNA11	1	NetICS	CGC	0.00686499
						PIK3CB	1	NetICS	CGC	0.0228833
						PTPN11	1	NetICS	CGC	0.0183066
						CTNNA1	1	NetICS	-	0.0320366
						Gene	1	Freq	-	NA
						MUC16	1	Freq	-	0.315789
						LRP1B	1	Freq	CGC	0.270023
						SYNE1	1	Freq	-	0.254005
						ARID1A	1	Freq	CGC	0.251716
						CSMD3	1	Freq	-	0.240275
						FLG	1	Freq	-	0.212815
						FAT4	1	Freq	CGC	0.212815
						PCLO	1	Freq	-	0.194508
						HMCN1	1	Freq	-	0.189931
						ZFHX4	1	Freq	-	0.180778
						OBSCN	1	Freq	-	0.180778
						CSMD1	1	Freq	-	0.180778
						DNAH5	1	Freq	-	0.17849
						RYR2	1	Freq	-	0.176201
						SPTA1	1	Freq	-	0.173913
						KMT2D	1	Freq	CGC	0.167048
						FAT3	1	Freq	-	0.16476
						PCDH15	1	Freq	-	0.15103
						COL12A1	1	Freq	-	0.146453
						AHNAK2	1	Freq	-	0.146453
						SACS	1	Freq	-	0.144165
						PLEC	1	Freq	-	0.144165
						USH2A	1	Freq	-	0.139588
						DMD	1	Freq	-	0.139588
						CUBN	1	Freq	-	0.1373
						SYNE2	1	Freq	-	0.135011
						RYR1	1	Freq	-	0.135011
						DNAH9	1	Freq	-	0.135011
						ADGRV1	1	Freq	-	0.135011
						XIRP2	1	Freq	-	0.132723
						LRRK2	1	Freq	-	0.132723
						DNAH11	1	Freq	-	0.132723
						FAT2	1	Freq	-	0.130435
						RYR3	1	Freq	-	0.128146
						TG	1	Freq	-	0.125858
						NEB	1	Freq	-	0.125858
						RNF213	1	Freq	CGC	0.12357
						PCDH10	1	Freq	-	0.12357
						MDN1	1	Freq	-	0.12357
						ANK3	1	Freq	-	0.12357
						NBEA	1	Freq	-	0.121281
						MUC17	1	Freq	-	0.121281
						KMT2C	1	Freq	CGC	0.121281

## Sheet: TCGA-BLCA
TCGA-BLCA Top50 Genes						Top50 Genes of Four Methods
Gene	Number of Methods	List of Methods	Known Cancer Genes	Freq		Gene	Number of Methods	List of Methods	Known Cancer Genes	Freq
TP53	4	MinNetRank,DawnRank,NetICS,Freq	CGC	0.470874		TP53	4	MinNetRank,DawnRank,NetICS,Freq	CGC	0.470874
SP1	1	MinNetRank	-	0.0242718		SP1	1	MinNetRank	-	0.0242718
CTNNB1	2	MinNetRank,NetICS	CGC	0.0291262		CTNNB1	2	MinNetRank,NetICS	CGC	0.0291262
RAC1	2	MinNetRank,NetICS	CGC	0.00970874		RAC1	2	MinNetRank,NetICS	CGC	0.00970874
JUN	2	MinNetRank,NetICS	CGC	0.00970874		JUN	2	MinNetRank,NetICS	CGC	0.00970874
EP300	4	MinNetRank,DawnRank,NetICS,Freq	CGC	0.15534		EP300	4	MinNetRank,DawnRank,NetICS,Freq	CGC	0.15534
SRC	2	MinNetRank,NetICS	CGC	0.0145631		SRC	2	MinNetRank,NetICS	CGC	0.0145631
CREBBP	4	MinNetRank,DawnRank,NetICS,Freq	CGC	0.121359		CREBBP	4	MinNetRank,DawnRank,NetICS,Freq	CGC	0.121359
GRB2	2	MinNetRank,NetICS	-	0.00242718		GRB2	2	MinNetRank,NetICS	-	0.00242718
MAPK14	2	MinNetRank,NetICS	-	0.00485437		MAPK14	2	MinNetRank,NetICS	-	0.00485437
PIK3R1	2	MinNetRank,NetICS	CGC	0.0145631		PIK3R1	2	MinNetRank,NetICS	CGC	0.0145631
RHOA	3	MinNetRank,DawnRank,NetICS	CGC	0.0461165		RHOA	3	MinNetRank,DawnRank,NetICS	CGC	0.0461165
FYN	2	MinNetRank,NetICS	-	0.00970874		FYN	2	MinNetRank,NetICS	-	0.00970874
MAPK3	2	MinNetRank,NetICS	-	0.0194175		MAPK3	2	MinNetRank,NetICS	-	0.0194175
MAPK1	2	MinNetRank,NetICS	CGC	0.00242718		MAPK1	2	MinNetRank,NetICS	CGC	0.00242718
ACTB	2	MinNetRank,NetICS	-	0.0436893		ACTB	2	MinNetRank,NetICS	-	0.0436893
NFKB1	2	MinNetRank,NetICS	-	0.00728155		NFKB1	2	MinNetRank,NetICS	-	0.00728155
EGFR	1	MinNetRank	CGC	0.0169903		EGFR	1	MinNetRank	CGC	0.0169903
AKT1	2	MinNetRank,NetICS	CGC	0.00970874		AKT1	2	MinNetRank,NetICS	CGC	0.00970874
PIK3CA	4	MinNetRank,DawnRank,NetICS,Freq	CGC	0.213592		PIK3CA	4	MinNetRank,DawnRank,NetICS,Freq	CGC	0.213592
MYC	2	MinNetRank,NetICS	CGC	0.00485437		MYC	2	MinNetRank,NetICS	CGC	0.00485437
GNB1	2	MinNetRank,NetICS	-	0.00485437		GNB1	2	MinNetRank,NetICS	-	0.00485437
ARRB2	2	MinNetRank,NetICS	-	0.00485437		ARRB2	2	MinNetRank,NetICS	-	0.00485437
RELA	2	MinNetRank,NetICS	-	0.00970874		RELA	2	MinNetRank,NetICS	-	0.00970874
RAC2	1	MinNetRank	-	0.00242718		RAC2	1	MinNetRank	-	0.00242718
CREB1	1	MinNetRank	CGC	0		CREB1	1	MinNetRank	CGC	NA
HDAC1	2	MinNetRank,NetICS	-	0.00970874		HDAC1	2	MinNetRank,NetICS	-	0.00970874
ESR1	1	MinNetRank	CGC	0.0121359		ESR1	1	MinNetRank	CGC	0.0121359
ACTG1	2	MinNetRank,NetICS	-	0.0291262		ACTG1	2	MinNetRank,NetICS	-	0.0291262
AR	1	MinNetRank	CGC	0.0121359		AR	1	MinNetRank	CGC	0.0121359
GNGT1	2	MinNetRank,NetICS	-	0		GNGT1	2	MinNetRank,NetICS	-	NA
SMAD4	2	MinNetRank,NetICS	CGC	0.0194175		SMAD4	2	MinNetRank,NetICS	CGC	0.0194175
CDC42	2	MinNetRank,NetICS	-	0.00970874		CDC42	2	MinNetRank,NetICS	-	0.00970874
PRKCA	1	MinNetRank	-	0.00728155		PRKCA	1	MinNetRank	-	0.00728155
STAT3	2	MinNetRank,NetICS	CGC	0.0169903		STAT3	2	MinNetRank,NetICS	CGC	0.0169903
ACTA1	1	MinNetRank	-	0.00970874		ACTA1	1	MinNetRank	-	0.00970874
ITGB1	2	MinNetRank,NetICS	-	0.00970874		ITGB1	2	MinNetRank,NetICS	-	0.00970874
SMAD3	1	MinNetRank	CGC	0.0169903		SMAD3	1	MinNetRank	CGC	0.0169903
ACTC1	1	MinNetRank	-	0.00485437		ACTC1	1	MinNetRank	-	0.00485437
ERBB3	3	MinNetRank,DawnRank,Freq	CGC	0.101942		ERBB3	3	MinNetRank,DawnRank,Freq	CGC	0.101942
HRAS	3	MinNetRank,DawnRank,NetICS	CGC	0.0436893		HRAS	3	MinNetRank,DawnRank,NetICS	CGC	0.0436893
CDC2	1	MinNetRank	-	0		CDC2	1	MinNetRank	-	NA
RAC3	1	MinNetRank	-	0.00728155		RAC3	1	MinNetRank	-	0.00728155
SOS1	3	MinNetRank,DawnRank,NetICS	-	0.0509709		SOS1	3	MinNetRank,DawnRank,NetICS	-	0.0509709
SHC1	1	MinNetRank	-	0.0169903		SHC1	1	MinNetRank	-	0.0169903
PRKCB	1	MinNetRank	-	0.0218447		PRKCB	1	MinNetRank	-	0.0218447
PAK1	1	MinNetRank	-	0.00728155		PAK1	1	MinNetRank	-	0.00728155
FOS	2	MinNetRank,NetICS	-	0.00970874		FOS	2	MinNetRank,NetICS	-	0.00970874
SP3	1	MinNetRank	-	0.00485437		SP3	1	MinNetRank	-	0.00485437
PTK2	2	MinNetRank,NetICS	-	0.0218447		PTK2	2	MinNetRank,NetICS	-	0.0218447
						TTN	2	DawnRank,Freq	-	0.451456
						RB1	2	DawnRank,Freq	CGC	0.182039
						ERBB2	2	DawnRank,Freq	CGC	0.114078
						CDKN1A	1	DawnRank	-	0.0946602
						TRRAP	1	DawnRank	CGC	0.0825243
						NCOR1	1	DawnRank	CGC	0.0825243
						RELN	1	DawnRank	-	0.0825243
						LAMA3	1	DawnRank	-	0.0800971
						TSC1	1	DawnRank	CGC	0.0752427
						MYH11	1	DawnRank	CGC	0.0509709
						RXRA	1	DawnRank	-	0.0558252
						AHNAK	2	DawnRank,Freq	-	0.0970874
						APC	1	DawnRank	CGC	0.0582524
						ZFP36L1	1	DawnRank	-	0.0703883
						PRKDC	1	DawnRank	-	0.0582524
						LRP2	2	DawnRank,Freq	-	0.0970874
						RHOB	1	DawnRank	-	0.0582524
						TPR	1	DawnRank	CGC	0.0606796
						TLN1	1	DawnRank	-	0.0436893
						ELF3	2	DawnRank,Freq	-	0.126214
						TRIO	1	DawnRank	-	0.0679612
						LAMA1	1	DawnRank	-	0.0606796
						RANBP2	1	DawnRank	CGC	0.0606796
						SMARCA4	1	DawnRank	CGC	0.0485437
						LRP1	1	DawnRank	-	0.0728155
						ZFYVE9	1	DawnRank	-	0.0509709
						MST1R	1	DawnRank	-	0.0412621
						SVIL	1	DawnRank	-	0.0558252
						LAMA2	1	DawnRank	-	0.0606796
						SF3B1	1	DawnRank	CGC	0.0533981
						NFE2L2	1	DawnRank	CGC	0.0631068
						ITGB4	1	DawnRank	-	0.0364078
						FGFR3	2	DawnRank,Freq	CGC	0.135922
						NEB	2	DawnRank,Freq	-	0.121359
						MYLK	1	DawnRank	-	0.0436893
						LAMA4	1	DawnRank	-	0.0558252
						MAP3K5	1	DawnRank	-	0.038835
						SMARCA2	1	DawnRank	-	0.0558252
						MET	1	DawnRank	CGC	0.038835
						NCOR2	1	DawnRank	CGC	0.0436893
						HTT	1	DawnRank	-	0.0364078
						STAG2	2	DawnRank,Freq	CGC	0.135922
						GNG2	1	NetICS	-	0.00242718
						MAPK8	1	NetICS	-	0.00970874
						GNAI1	1	NetICS	-	0.0121359
						UBC	1	NetICS	-	0.00728155
						GNAI3	1	NetICS	-	0.0145631
						GNAI2	1	NetICS	-	0.00970874
						RPS27A	1	NetICS	-	0.00242718
						UBA52	1	NetICS	-	0.0169903
						UBB	1	NetICS	-	NA
						GNAT3	1	NetICS	-	0.00485437
						PLCG1	1	NetICS	CGC	0.0315534
						PRKACA	1	NetICS	CGC	0.00485437
						GNAL	1	NetICS	-	0.00970874
						HIST1H4A	1	NetICS	-	0.00485437
						PTPN11	1	NetICS	CGC	0.00728155
						PIK3R2	1	NetICS	-	0.00970874
						HDAC2	1	NetICS	-	0.00728155
						Gene	1	Freq	-	NA
						KMT2D	1	Freq	CGC	0.291262
						MUC16	1	Freq	-	0.276699
						KDM6A	1	Freq	CGC	0.259709
						ARID1A	1	Freq	CGC	0.242718
						SYNE1	1	Freq	-	0.196602
						RYR2	1	Freq	-	0.17233
						KMT2C	1	Freq	CGC	0.169903
						HMCN1	1	Freq	-	0.169903
						MACF1	1	Freq	-	0.152913
						FLG	1	Freq	-	0.150485
						FAT4	1	Freq	CGC	0.145631
						CSMD3	1	Freq	-	0.131068
						ATM	1	Freq	CGC	0.126214
						CUBN	1	Freq	-	0.123786
						ZFHX4	1	Freq	-	0.118932
						XIRP2	1	Freq	-	0.118932
						DNAH5	1	Freq	-	0.118932
						OBSCN	1	Freq	-	0.116505
						AHNAK2	1	Freq	-	0.116505
						MUC17	1	Freq	-	0.114078
						DNAH11	1	Freq	-	0.114078
						SYNE2	1	Freq	-	0.11165
						LRP1B	1	Freq	CGC	0.11165
						BIRC6	1	Freq	-	0.11165
						AKAP9	1	Freq	-	0.109223
						FAT1	1	Freq	CGC	0.106796
						ANK2	1	Freq	-	0.106796
						RYR3	1	Freq	-	0.104369
						RYR1	1	Freq	-	0.104369
						KMT2A	1	Freq	CGC	0.104369
						FAT3	1	Freq	-	0.104369
						SPTAN1	1	Freq	-	0.101942
						PCLO	1	Freq	-	0.101942
						ADGRV1	1	Freq	-	0.0995146

## Sheet: TCGA-LUAD
TCGA-LUAD Top50 Genes						Top50 Genes of Four Methods
Gene	Number of Methods	List of Methods	Known Cancer Genes	Freq		Gene	Number of Methods	List of Methods	Known Cancer Genes	Freq
TP53	4	MinNetRank,DawnRank,NetICS,Freq	CGC	0.477876		TP53	4	MinNetRank,DawnRank,NetICS,Freq	CGC	0.477876
CTNNB1	3	MinNetRank,DawnRank,NetICS	CGC	0.0336283		CTNNB1	3	MinNetRank,DawnRank,NetICS	CGC	0.0336283
SP1	1	MinNetRank	-	0.00884956		SP1	1	MinNetRank	-	0.00884956
JUN	2	MinNetRank,NetICS	CGC	0.00530973		JUN	2	MinNetRank,NetICS	CGC	0.00530973
RAC1	2	MinNetRank,NetICS	CGC	0		RAC1	2	MinNetRank,NetICS	CGC	NA
SRC	2	MinNetRank,NetICS	CGC	0.00530973		SRC	2	MinNetRank,NetICS	CGC	0.00530973
GRB2	2	MinNetRank,NetICS	-	0.0106195		GRB2	2	MinNetRank,NetICS	-	0.0106195
FYN	2	MinNetRank,NetICS	-	0.00884956		FYN	2	MinNetRank,NetICS	-	0.00884956
PIK3R1	2	MinNetRank,NetICS	CGC	0.00707965		PIK3R1	2	MinNetRank,NetICS	CGC	0.00707965
EP300	2	MinNetRank,NetICS	CGC	0.0141593		EP300	2	MinNetRank,NetICS	CGC	0.0141593
GNB1	2	MinNetRank,NetICS	-	0.00353982		GNB1	2	MinNetRank,NetICS	-	0.00353982
ARRB2	2	MinNetRank,NetICS	-	0.00353982		ARRB2	2	MinNetRank,NetICS	-	0.00353982
MAPK14	2	MinNetRank,NetICS	-	0.00707965		MAPK14	2	MinNetRank,NetICS	-	0.00707965
RHOA	2	MinNetRank,NetICS	CGC	0.00884956		RHOA	2	MinNetRank,NetICS	CGC	0.00884956
CREBBP	2	MinNetRank,NetICS	CGC	0.040708		CREBBP	2	MinNetRank,NetICS	CGC	0.040708
MAPK1	2	MinNetRank,NetICS	CGC	0.00530973		MAPK1	2	MinNetRank,NetICS	CGC	0.00530973
GNGT1	2	MinNetRank,NetICS	-	0.00707965		GNGT1	2	MinNetRank,NetICS	-	0.00707965
MAPK3	2	MinNetRank,NetICS	-	0.00530973		MAPK3	2	MinNetRank,NetICS	-	0.00530973
PIK3CA	3	MinNetRank,DawnRank,NetICS	CGC	0.0460177		PIK3CA	3	MinNetRank,DawnRank,NetICS	CGC	0.0460177
EGFR	2	MinNetRank,DawnRank	CGC	0.116814		EGFR	2	MinNetRank,DawnRank	CGC	0.116814
ACTB	2	MinNetRank,NetICS	-	0.0176991		ACTB	2	MinNetRank,NetICS	-	0.0176991
NFKB1	2	MinNetRank,NetICS	-	0.0123894		NFKB1	2	MinNetRank,NetICS	-	0.0123894
AKT1	2	MinNetRank,NetICS	CGC	0.00530973		AKT1	2	MinNetRank,NetICS	CGC	0.00530973
RAC2	1	MinNetRank	-	0.00353982		RAC2	1	MinNetRank	-	0.00353982
PRKCA	1	MinNetRank	-	0.0159292		PRKCA	1	MinNetRank	-	0.0159292
ACTG1	2	MinNetRank,NetICS	-	0.00884956		ACTG1	2	MinNetRank,NetICS	-	0.00884956
MYC	1	MinNetRank	CGC	0.00707965		MYC	1	MinNetRank	CGC	0.00707965
CREB1	1	MinNetRank	CGC	0.00530973		CREB1	1	MinNetRank	CGC	0.00530973
RELA	1	MinNetRank	-	0.00353982		RELA	1	MinNetRank	-	0.00353982
HRAS	2	MinNetRank,NetICS	CGC	0.00530973		HRAS	2	MinNetRank,NetICS	CGC	0.00530973
ITGB1	2	MinNetRank,NetICS	-	0.00884956		ITGB1	2	MinNetRank,NetICS	-	0.00884956
ESR1	1	MinNetRank	CGC	0.019469		ESR1	1	MinNetRank	CGC	0.019469
CDC42	2	MinNetRank,NetICS	-	0.00353982		CDC42	2	MinNetRank,NetICS	-	0.00353982
STAT3	2	MinNetRank,NetICS	CGC	0.0123894		STAT3	2	MinNetRank,NetICS	CGC	0.0123894
HDAC1	1	MinNetRank	-	0.00530973		HDAC1	1	MinNetRank	-	0.00530973
SHC1	1	MinNetRank	-	0.00884956		SHC1	1	MinNetRank	-	0.00884956
PRKCB	2	MinNetRank,DawnRank	-	0.0442478		PRKCB	2	MinNetRank,DawnRank	-	0.0442478
ERBB3	1	MinNetRank	CGC	0.0212389		ERBB3	1	MinNetRank	CGC	0.0212389
ACTC1	1	MinNetRank	-	0.0283186		ACTC1	1	MinNetRank	-	0.0283186
AR	1	MinNetRank	CGC	0.0141593		AR	1	MinNetRank	CGC	0.0141593
SMAD4	2	MinNetRank,DawnRank	CGC	0.0353982		SMAD4	2	MinNetRank,DawnRank	CGC	0.0353982
SOS1	2	MinNetRank,NetICS	-	0.0230088		SOS1	2	MinNetRank,NetICS	-	0.0230088
RAC3	1	MinNetRank	-	0		RAC3	1	MinNetRank	-	NA
ACTA1	1	MinNetRank	-	0.0159292		ACTA1	1	MinNetRank	-	0.0159292
GNAL	2	MinNetRank,NetICS	-	0.00884956		GNAL	2	MinNetRank,NetICS	-	0.00884956
PAK1	1	MinNetRank	-	0.00530973		PAK1	1	MinNetRank	-	0.00530973
PTK2	2	MinNetRank,NetICS	-	0.0141593		PTK2	2	MinNetRank,NetICS	-	0.0141593
SMAD3	1	MinNetRank	CGC	0.0141593		SMAD3	1	MinNetRank	CGC	0.0141593
FOS	1	MinNetRank	-	0.00530973		FOS	1	MinNetRank	-	0.00530973
CDH1	1	MinNetRank	CGC	0.00707965		CDH1	1	MinNetRank	CGC	0.00707965
						KRAS	2	DawnRank,Freq	CGC	0.265487
						TTN	2	DawnRank,Freq	-	0.456637
						DMD	2	DawnRank,Freq	-	0.148673
						STK11	2	DawnRank,Freq	CGC	0.143363
						RELN	1	DawnRank	-	0.141593
						APOB	2	DawnRank,Freq	-	0.176991
						LRP2	1	DawnRank	-	0.127434
						MRC1	1	DawnRank	-	0.099115
						TLR4	1	DawnRank	-	0.104425
						TIAM1	1	DawnRank	-	0.0973451
						LAMA2	1	DawnRank	-	0.116814
						KDR	1	DawnRank	CGC	0.0831858
						SMARCA4	1	DawnRank	CGC	0.0831858
						LAMA1	1	DawnRank	-	0.0973451
						PRKDC	1	DawnRank	-	0.0761062
						TRRAP	1	DawnRank	CGC	0.0672566
						HGF	1	DawnRank	-	0.0761062
						PTPRC	1	DawnRank	CGC	0.0690265
						RB1	1	DawnRank	CGC	0.0654867
						PLG	1	DawnRank	-	0.0513274
						LRP1	1	DawnRank	-	0.0654867
						LAMB4	1	DawnRank	-	0.079646
						PLCB1	1	DawnRank	-	0.0725664
						NOTCH4	1	DawnRank	-	0.0831858
						LPA	1	DawnRank	-	0.0849558
						SLIT2	1	DawnRank	-	0.0831858
						AHNAK	1	DawnRank	-	0.115044
						GLI3	1	DawnRank	-	0.0619469
						BRAF	1	DawnRank	CGC	0.0725664
						PDGFRA	1	DawnRank	CGC	0.0690265
						COL1A2	1	DawnRank	-	0.0637168
						ITGA4	1	DawnRank	-	0.0566372
						SELP	1	DawnRank	-	0.0513274
						ITGAM	1	DawnRank	-	0.0442478
						VWF	1	DawnRank	-	0.0442478
						LAMA4	1	DawnRank	-	0.060177
						APC	1	DawnRank	CGC	0.0566372
						GLI2	1	DawnRank	-	0.0548673
						PIK3CG	1	DawnRank	-	0.0548673
						LAMB1	1	DawnRank	-	0.0566372
						LAMA5	1	DawnRank	-	0.0460177
						ROCK1	1	DawnRank	-	0.0389381
						LAMA3	1	DawnRank	-	0.0495575
						RANBP2	1	DawnRank	CGC	0.0530973
						GNG2	1	NetICS	-	0.00884956
						GNAI1	1	NetICS	-	0.0123894
						GNAI2	1	NetICS	-	NA
						GNAI3	1	NetICS	-	0.00353982
						MAPK8	1	NetICS	-	0.00530973
						GNAT3	1	NetICS	-	0.00884956
						GNAQ	1	NetICS	CGC	0.00884956
						RPS27A	1	NetICS	-	NA
						PRKACA	1	NetICS	CGC	0.00530973
						UBB	1	NetICS	-	NA
						PLCG1	1	NetICS	CGC	0.0123894
						GNA11	1	NetICS	CGC	0.00530973
						UBC	1	NetICS	-	0.0141593
						CALM1	1	NetICS	-	0.00707965
						PTPN11	1	NetICS	CGC	0.0159292
						NTRK1	1	NetICS	CGC	0.0247788
						GNA15	1	NetICS	-	0.00176991
						UBA52	1	NetICS	-	NA
						PIK3R2	1	NetICS	-	0.00884956
						PIK3CB	1	NetICS	CGC	0.019469
						ARRB1	1	NetICS	-	0.00353982
						Gene	1	Freq	-	NA
						MUC16	1	Freq	-	0.39646
						CSMD3	1	Freq	-	0.366372
						RYR2	1	Freq	-	0.362832
						LRP1B	1	Freq	CGC	0.323894
						USH2A	1	Freq	-	0.304425
						ZFHX4	1	Freq	-	0.300885
						XIRP2	1	Freq	-	0.249558
						FLG	1	Freq	-	0.247788
						SPTA1	1	Freq	-	0.242478
						NAV3	1	Freq	-	0.2
						FAT3	1	Freq	-	0.2
						COL11A1	1	Freq	-	0.19823
						ZNF536	1	Freq	-	0.19469
						CSMD1	1	Freq	-	0.19292
						ANK2	1	Freq	-	0.19115
						PCLO	1	Freq	-	0.187611
						PCDH15	1	Freq	-	0.185841
						MUC17	1	Freq	-	0.180531
						RYR3	1	Freq	-	0.176991
						ADAMTS12	1	Freq	-	0.175221
						KEAP1	1	Freq	CGC	0.171681
						TNR	1	Freq	-	0.168142
						PAPPA2	1	Freq	-	0.164602
						DNAH9	1	Freq	-	0.162832
						RP1L1	1	Freq	-	0.161062
						ADGRG4	1	Freq	-	0.161062
						PTPRD	1	Freq	-	0.159292
						CDH10	1	Freq	-	0.157522
						SI	1	Freq	-	0.155752
						FAT4	1	Freq	CGC	0.155752
						HMCN1	1	Freq	-	0.153982
						RYR1	1	Freq	-	0.150442
						ZNF804A	1	Freq	-	0.148673
						NPAP1	1	Freq	-	0.148673
						PXDNL	1	Freq	-	0.146903
						PCDH11X	1	Freq	-	0.146903
						ERICH3	1	Freq	-	0.146903
						NRXN1	1	Freq	-	0.145133
						LRRC7	1	Freq	-	0.145133
						FBN2	1	Freq	-	0.145133
						FAM135B	1	Freq	-	0.145133
						ABCA13	1	Freq	-	0.145133

## Sheet: TCGA-SKCM
TCGA-SKCM Top50 Genes						Top50 Genes of Four Methods
Gene	Number of Methods	List of Methods	Known Cancer Genes	Freq		Gene	Number of Methods	List of Methods	Known Cancer Genes	Freq
SP1	1	MinNetRank	-	0.0107066		SP1	1	MinNetRank	-	0.0107066
CTNNB1	1	MinNetRank	CGC	0.0535332		CTNNB1	1	MinNetRank	CGC	0.0535332
RAC1	2	MinNetRank,DawnRank	CGC	0.0620985		RAC1	2	MinNetRank,DawnRank	CGC	0.0620985
TP53	3	MinNetRank,DawnRank,NetICS	CGC	0.137045		TP53	3	MinNetRank,DawnRank,NetICS	CGC	0.137045
GRB2	1	MinNetRank	-	0.00642398		GRB2	1	MinNetRank	-	0.00642398
JUN	2	MinNetRank,NetICS	CGC	0.00428266		JUN	2	MinNetRank,NetICS	CGC	0.00428266
SRC	1	MinNetRank	CGC	0.00642398		SRC	1	MinNetRank	CGC	0.00642398
FYN	1	MinNetRank	-	0.0192719		FYN	1	MinNetRank	-	0.0192719
PIK3R1	1	MinNetRank	CGC	0.0149893		PIK3R1	1	MinNetRank	CGC	0.0149893
RHOA	1	MinNetRank	CGC	0.012848		RHOA	1	MinNetRank	CGC	0.012848
GNB1	2	MinNetRank,NetICS	-	0		GNB1	2	MinNetRank,NetICS	-	NA
ACTB	1	MinNetRank	-	0.0235546		ACTB	1	MinNetRank	-	0.0235546
MAPK1	2	MinNetRank,NetICS	CGC	0.00642398		MAPK1	2	MinNetRank,NetICS	CGC	0.00642398
ARRB2	2	MinNetRank,NetICS	-	0.0149893		ARRB2	2	MinNetRank,NetICS	-	0.0149893
MAPK14	1	MinNetRank	-	0.0149893		MAPK14	1	MinNetRank	-	0.0149893
PIK3CA	1	MinNetRank	CGC	0.0256959		PIK3CA	1	MinNetRank	CGC	0.0256959
MAPK3	2	MinNetRank,NetICS	-	0.0149893		MAPK3	2	MinNetRank,NetICS	-	0.0149893
GNGT1	2	MinNetRank,NetICS	-	0		GNGT1	2	MinNetRank,NetICS	-	NA
EP300	2	MinNetRank,NetICS	CGC	0.0599572		EP300	2	MinNetRank,NetICS	CGC	0.0599572
EGFR	2	MinNetRank,DawnRank	CGC	0.0599572		EGFR	2	MinNetRank,DawnRank	CGC	0.0599572
CREBBP	1	MinNetRank	CGC	0.0728051		CREBBP	1	MinNetRank	CGC	0.0728051
RAC2	1	MinNetRank	-	0.00642398		RAC2	1	MinNetRank	-	0.00642398
NFKB1	2	MinNetRank,NetICS	-	0.0107066		NFKB1	2	MinNetRank,NetICS	-	0.0107066
AKT1	1	MinNetRank	CGC	0.012848		AKT1	1	MinNetRank	CGC	0.012848
ACTG1	1	MinNetRank	-	0.0149893		ACTG1	1	MinNetRank	-	0.0149893
PRKCA	2	MinNetRank,NetICS	-	0.0299786		PRKCA	2	MinNetRank,NetICS	-	0.0299786
HRAS	1	MinNetRank	CGC	0.012848		HRAS	1	MinNetRank	CGC	0.012848
CREB1	1	MinNetRank	CGC	0.00214133		CREB1	1	MinNetRank	CGC	0.00214133
PRKCB	3	MinNetRank,DawnRank,NetICS	-	0.0620985		PRKCB	3	MinNetRank,DawnRank,NetICS	-	0.0620985
ACTC1	1	MinNetRank	-	0.0406852		ACTC1	1	MinNetRank	-	0.0406852
ITGB1	1	MinNetRank	-	0.012848		ITGB1	1	MinNetRank	-	0.012848
CDC42	1	MinNetRank	-	0.00428266		CDC42	1	MinNetRank	-	0.00428266
RELA	2	MinNetRank,NetICS	-	0.0171306		RELA	2	MinNetRank,NetICS	-	0.0171306
MYC	1	MinNetRank	CGC	0.012848		MYC	1	MinNetRank	CGC	0.012848
SOS1	1	MinNetRank	-	0.0235546		SOS1	1	MinNetRank	-	0.0235546
ACTA1	1	MinNetRank	-	0.00856531		ACTA1	1	MinNetRank	-	0.00856531
ESR1	1	MinNetRank	CGC	0.0171306		ESR1	1	MinNetRank	CGC	0.0171306
SHC1	1	MinNetRank	-	0.012848		SHC1	1	MinNetRank	-	0.012848
STAT3	2	MinNetRank,NetICS	CGC	0.0235546		STAT3	2	MinNetRank,NetICS	CGC	0.0235546
ERBB3	1	MinNetRank	CGC	0.0235546		ERBB3	1	MinNetRank	CGC	0.0235546
RAC3	1	MinNetRank	-	0		RAC3	1	MinNetRank	-	NA
TFAP2A	1	MinNetRank	-	0.00642398		TFAP2A	1	MinNetRank	-	0.00642398
HTT	2	MinNetRank,DawnRank	-	0.0835118		HTT	2	MinNetRank,DawnRank	-	0.0835118
PTK2	1	MinNetRank	-	0.0171306		PTK2	1	MinNetRank	-	0.0171306
PAK1	1	MinNetRank	-	0.00642398		PAK1	1	MinNetRank	-	0.00642398
AR	1	MinNetRank	CGC	0.0278373		AR	1	MinNetRank	CGC	0.0278373
ITGB2	1	MinNetRank	-	0.0471092		ITGB2	1	MinNetRank	-	0.0471092
GNAI1	2	MinNetRank,NetICS	-	0.00642398		GNAI1	2	MinNetRank,NetICS	-	0.00642398
PRKACA	1	MinNetRank	CGC	0.0107066		PRKACA	1	MinNetRank	CGC	0.0107066
HDAC1	1	MinNetRank	-	0.00642398		HDAC1	1	MinNetRank	-	0.00642398
						BRAF	2	DawnRank,Freq	CGC	0.498929
						NRAS	2	DawnRank,Freq	CGC	0.250535
						LRP2	1	DawnRank	-	0.220557
						RELN	1	DawnRank	-	0.179872
						TRRAP	1	DawnRank	CGC	0.130621
						PTPRC	1	DawnRank	CGC	0.11349
						KDR	1	DawnRank	CGC	0.117773
						LAMA2	1	DawnRank	-	0.152034
						LAMA3	1	DawnRank	-	0.143469
						PLCB4	1	DawnRank	-	0.190578
						PLG	1	DawnRank	-	0.111349
						ITGA4	1	DawnRank	-	0.11349
						PLCB1	1	DawnRank	-	0.122056
						IGHM	1	DawnRank	-	0.0770878
						TLR4	1	DawnRank	-	0.111349
						LAMA1	1	DawnRank	-	0.122056
						NOTCH4	1	DawnRank	-	0.149893
						CR2	1	DawnRank	-	0.102784
						ITGB4	1	DawnRank	-	0.0770878
						TNC	1	DawnRank	-	0.0963597
						LAMB4	1	DawnRank	-	0.122056
						APC	1	DawnRank	CGC	0.0877944
						DAB1	1	DawnRank	-	0.111349
						THBS1	1	DawnRank	-	0.0728051
						PTEN	1	DawnRank	CGC	0.0963597
						TTN	2	DawnRank,Freq	-	0.723769
						TP63	1	DawnRank	CGC	0.154176
						FLT1	1	DawnRank	-	0.0856531
						STAT4	1	DawnRank	-	0.0663812
						PAK7	1	DawnRank	-	0.1606
						COL1A2	1	DawnRank	-	0.0985011
						PRKDC	1	DawnRank	-	0.0749465
						INPP5D	1	DawnRank	-	0.0792291
						LAMA5	1	DawnRank	-	0.0963597
						GLI2	1	DawnRank	-	0.109208
						LRP1	1	DawnRank	-	0.102784
						VAV1	1	DawnRank	-	0.0599572
						SMARCA4	1	DawnRank	CGC	0.0706638
						ITK	1	DawnRank	CGC	0.0749465
						MET	1	DawnRank	CGC	0.0685225
						TIAM1	1	DawnRank	-	0.0685225
						LCK	1	DawnRank	CGC	0.0556745
						TEK	1	DawnRank	-	0.0663812
						PRKCQ	1	DawnRank	-	0.0642398
						IGHG3	1	DawnRank	-	0.0535332
						GNG2	1	NetICS	-	0.00642398
						GNAI3	1	NetICS	-	0.00856531
						GNAI2	1	NetICS	-	0.0171306
						HTR2C	1	NetICS	-	0.0342612
						PLA2G4F	1	NetICS	-	0.0342612
						PLA2G4E	1	NetICS	-	0.0428266
						GNAL	1	NetICS	-	0.00856531
						PLA2G4D	1	NetICS	-	0.0428266
						MAPK8	1	NetICS	-	0.0107066
						GNAQ	1	NetICS	CGC	0.0192719
						PLCG1	1	NetICS	CGC	0.0149893
						GNA11	1	NetICS	CGC	0.0256959
						PRKCD	1	NetICS	-	0.012848
						PLCG2	1	NetICS	-	0.0556745
						MAPK9	1	NetICS	-	0.0149893
						GNAS	1	NetICS	CGC	0.0385439
						MAPK10	1	NetICS	-	0.0299786
						GNAO1	1	NetICS	-	0.00642398
						ARRB1	1	NetICS	-	0.012848
						DKFZP434N101	1	NetICS	-	NA
						RASGRP1	1	NetICS	-	0.0342612
						PLCG1_VARIANT_PROTEIN	1	NetICS	-	NA
						PRKCG	1	NetICS	-	0.0449679
						RASGRP2	1	NetICS	-	0.0256959
						GNG8	1	NetICS	-	NA
						GNG5	1	NetICS	-	NA
						GNG3	1	NetICS	-	NA
						GNG4	1	NetICS	-	0.00642398
						GNAT3	1	NetICS	-	0.00856531
						PAFAH1B1	1	NetICS	-	0.012848
						GNG7	1	NetICS	-	0.00428266
						GNG12	1	NetICS	-	NA
						ACAN	1	NetICS	-	0.141328
						GNGT2	1	NetICS	-	0.012848
						GNAZ	1	NetICS	-	0.0214133
						GNA13	1	NetICS	-	0.00428266
						Gene	1	Freq	-	NA
						MUC16	1	Freq	-	0.668094
						DNAH5	1	Freq	-	0.494647
						PCLO	1	Freq	-	0.449679
						LRP1B	1	Freq	CGC	0.383298
						ADGRV1	1	Freq	-	0.361884
						RP1	1	Freq	-	0.342612
						CSMD1	1	Freq	-	0.342612
						MGAM	1	Freq	-	0.334047
						DNAH7	1	Freq	-	0.331906
						PKHD1L1	1	Freq	-	0.325482
						ANK3	1	Freq	-	0.325482
						XIRP2	1	Freq	-	0.321199
						FAT4	1	Freq	CGC	0.319058
						FLG	1	Freq	-	0.314775
						USH2A	1	Freq	-	0.310493
						HYDIN	1	Freq	-	0.310493
						DSCAM	1	Freq	-	0.310493
						APOB	1	Freq	-	0.308351
						DNAH8	1	Freq	-	0.30621
						CSMD3	1	Freq	-	0.30621
						THSD7B	1	Freq	-	0.304069
						CSMD2	1	Freq	-	0.299786
						DNAH9	1	Freq	-	0.295503
						MUC17	1	Freq	-	0.286938
						FAT3	1	Freq	-	0.280514
						DNAH3	1	Freq	-	0.280514
						MXRA5	1	Freq	-	0.276231
						SPHKAP	1	Freq	-	0.269807
						ZFHX4	1	Freq	-	0.267666
						PCDH15	1	Freq	-	0.256959
						PTPRT	1	Freq	CGC	0.254818
						SYNE1	1	Freq	-	0.252677
						MYH2	1	Freq	-	0.246253
						SCN10A	1	Freq	-	0.244111
						ASXL3	1	Freq	-	0.244111
						SCN11A	1	Freq	-	0.239829
						MROH2B	1	Freq	-	0.239829
						UNC13C	1	Freq	-	0.231263
						SPTA1	1	Freq	-	0.231263
						PAPPA2	1	Freq	-	0.231263
						GRIN2A	1	Freq	CGC	0.231263
						FAM135B	1	Freq	-	0.231263
						COL4A4	1	Freq	-	0.231263
						ERICH3	1	Freq	-	0.229122
						NPAP1	1	Freq	-	0.226981
